# Supplementary material for: Eating in the absence of hunger is not associated with weight, self-reported eating behaviors, or well-being in pregnant adults: Prospective cohort study
Source: PLoS One. 2025 Jun 24;20(6):e0325478. doi: 10.1371/journal.pone.0325478 (PMC12186914; doi:10.1371/journal.pone.0325478)
Supplement: S1 Data — (XLSX) [file pone.0325478.s003.xlsx]

## Sheet: data
pid_eah	age_y	gestage_eah	dem_hhpir	dem_raceeth	bmi_base	bmigroup	gwg_iom	gwglostpct_6mo	gwglostpct_1yr	gwg_iombin	epw_ever	kctot_in_hp	pct_int_hp	sav_kcin_hp	sav_pct_hp	sweet_kcin_hp	sweet_pct_hp	deb_emot	deb_ext	deb_restr	dep	psqi_score	stress
1	27	51.71	1.81178	7	22.1	1	2	87.364	94.0145	0	1	399.357	12.8397	277.37	37.5385	121.987	5.60811				10	3
2	31	35.71	2.84709	1	21.9	1	3	50.7128	53.8493	1	0	324.144	11.1672	184.31	27.1538	139.834	6.48649	1.92	3	2.4	1	5	12
3	31	28.57	4.31406	7	21.9	1	2			0		524.296	18.885	201.118	30.3077	323.178	15.5405	1.69	2.3	3	7	4	11
4	34	26.57	6.5331	1	21.3	1	2	130.211	133.31	0	1	230.521	8.08362	108.325	15.8462	122.196	5.81081	2.62	2.6	2.4	4	10	19
5	34	24	1.29286	2	36.3	3	3	12.9123	-48.2564	1	0	346.172	10.9233	284.08	38.4615	62.092	2.86036	2	2.2	2.6	1	1	6
6	31	24.71	5.2887	1	22.3	1	2	114.913	139.057	0	1	389.235	13.7108	243.115	36.6923	146.12	6.98198	2.23	3.2	2.7	5	4	14
7	27	22.14	6.5331	1	26.4	2	3	120.529	98.2893	1	1	304.489	10.5575	98.721	13.5385	205.768	9.68468	2.92	3.2	3.3	8	6	14
8	33	24.43	4.91769	1	21	1	3	101.061	110.613	1	1	268.009	9.40767	131.816	19.2308	136.193	6.53153	1.08	2.2	3.5	1	4	8
9	32	28.57	5.43535	1	22	1	3	109.983	109.359	1	1	373.819	13.7108	44.473	6.15385	329.346	15.9234	2.23	2.7	3.2	3	2	10
10	25	24.29	2.1777	2	30.6	3	3	54.6703	118.132	1	1	803.048	26.9164	329.074	45.2308	473.974	21.5541	1.15	2.2	2.6	0	2	12
11	41	29	4.6665	1	22.8	1	1	115.293	101.092	0	1	413.195	14.5819	140.819	20.6923	272.376	12.7928	1.31	2.5	2.7	5	4	11
12	32	27.71	6.5331	1	28.1	2	3	97.07	79.4901	1	1	778.951	28.7631	160.349	24.4615	618.602	30.0225	2.62	2.7	2.7	1	5	8
13	24	26.57	1.02716		24.2	1	3	82.3293	83.8019	1	0	1195.55	41.5331	288.406	40.1538	907.142	41.9369	1.54	3.2	1.5	1	4	10
14	31	24.57	2.7999	1	26.7	2	3	115.116	119.186	1	1	374.6	13.5714	96.603	13.8462	277.997	13.491	2.23	3	3.1	4	6	20
15	29	27	5.2887	1	28.2	2	2			0		325.13	11.8815	88.84	13.2308	236.29	11.4865	1.92	3.8	2.4	8	5	19
16	34	27.71	2.70099	1	37.8	3	2	210	201.72	0	1	539.744	19.5993	152.866	21.9231	386.878	18.9189	2.08	2.3	2.6	4	9	16
17	34	23.14	2.32943	1	23	1	2	64.723	80.758	0	0	426.057	14.4948	263.741	37.6154	162.316	7.72523	2.92	3	3.8	0	5	13
18	29	24.71	6.5331	1	23.1	1	3	83.7868	122.449	1	1	624.967	21.7422	369.016	53.5385	255.951	12.4324	3.92	3.4	1.4	7	5	12
19	30	25	5.43535	1	22.5	1	2	75.6458	96.7528	0	1	1037.07	36.2718	255.729	36.0769	781.337	36.3288	1	3.1	3	3	8	17
20	33	22.86	3.4221	3	22.2	1	3	63.9344	77.8454	1	0	220.912	7.56098	118.662	16.9231	102.25	4.81982	1.31	2.8	2.6	8	3	14
21	30	29	1.3911	3	20.6	1	1	95.4013	113.796	0	1	321.398	11.0279	177.703	25.2308	143.695	6.86937	1.62	3.5	2.9	3	2	2
22	27	22	0.9333	1	23.8	1	1	137.169	136.164	0	1	287.901	10.2787	56.115	7.92308	231.786	10.9685	2.15	3	2.5	6	4	16
23	37	29.29	3.88239	1	35.5	3	3	67.8003		1		351.524	12.5958	94.014	13	257.51	12.4775	2.69	3.1	2.7	10	14	19
24	28	21.14	5.59284	1	28.1	2	3	95.6457	114.696	1	1	281.258	10.4007	44.278	6.61538	236.98	11.509	1.92	2.6	3.4	4	5	5
25	35	21.14	4.0443	7	29.6	2	3	56.6401	55.0915	1	0	598.236	21.0627	127.064	17.5385	471.172	22.0946	2.38	3.1	2.4	5	5	16
26	27	20.71	1.84888	7	22.8	1	2	116.604	108.302	0	1	176.791	6.18467	112.559	17	64.232	3.01802	2.46	3.1	1.3	19	8	15
27	31	19.86	6.5331	1	18.7	1	2	109.656	100	0	1	410.657	14.2334	152.901	21	257.756	12.2523	1.62	2.6	1.2	2	1	7
28	31	20	1.5555	1	19.6	1	3	109.338	119.298	1	1	281.924	10.122	110.698	16.6154	171.226	8.22072	1.77	2.3	3.3	4	4	14
29	34	20.57	4.40004	1	25.8	2						445.806	15.2265	300.058	44	145.748	6.8018	2.08	2.8	2.8	2	2	7
30	32	20	3.66582	1	21.5	1	3	109.452	113.588	1	1	697.484	25.993	44.985	6.53846	652.499	31.6892	2	2.9	2.7	3	7	11
31	30	19.71	3.4221	1	25.5	2	3	78.7333	76.5333	1	0	275.138	9.80836	84.677	12.0769	190.461	9.14414	2.23	2.9	2.3	1	4	4
32	33	17	4.0443	1	22.6	1	2	89.4231	81.287	0	0	500.827	18.4321	102.748	14.8462	398.079	19.482	1.85	3.7	2.5	5	4	21
33	26	19.71	4.91769	1	20.7	1	2			0		408.836	14.8606	15.849	2.23077	392.987	18.5586	1.77	2.5	2.6	12	7	19
34	29	21.29	5.2887	7	33.1	3	2	33.0752	24.5575	0	0	419.366	14.5645	226.916	32.7692	192.45	9.23423	4.15	3.7	3.2	8	8	24
35	31	23.71	0.9333	1	21.2	1	2	41.7803	53.2478	0	0	502.174	17.7526	197.283	28.4615	304.891	14.6171				11	2
36	34	22.71	6.5331	1	25	2	3	70.5967	66.3962	1	0	803.678	28.223	252.809	35.8462	550.869	25.991	3.15	2.9	3.7	8	11	19
37	30	20.57	5.9109	5	28.2	2	2	85.9466	65.5052	0	0					578.923	27.5	1.31	2.8	3	4	8	12
38	34	21.29	3.49234	1	27.6	2	2	76.8624	81.6827	0	0	531.137	18.5017	156.78	22.1538	374.357	17.4324	2.77	2.7	2.1	1	3	0
39	33	22.43	6.3471	1	23.4	1	3	97.8142	74.8634	1	1	428.681	15.3136	178.31	26.2308	250.371	12.1171	1.92	2.9	2.4	3	7	9
40	34	21	1.78855	3	30.1	3	3	90.6072	126.091	1	1	627.585	21.3937	426.477	61.3846	201.108	9.68468	3.23	3.6	2.6	7	11	16
41	31	19.57	1.92019	1	35.8	3	3	58.22	53.2313	1	0	860.931	31.4286	182.194	25.6923	678.737	33.1081	3.75	3.5	2.5	9	8	17
42	25	23.43	3.88239	1	20.7	1	3			1		510.557	18.3798	85.668	12	424.889	20.2477	2.69	3.3	2.5	12	6	26
43	26	24	4.0443	1	27	2	3	105.475	114.236	1	1	443.03	15.9233	133.751	19.6923	309.279	14.8198	2.62	2.8	2.6	2	4	11
44	35	19.57	6.5331	1	19.2	1	3	81.2664		1		290.232	10.8537	10.71	1.53846	279.522	13.5811	1.15	2.1	3.3	14	5	29
45	29	25.57	5.2887	5	38.7	3	3			1		309.406	11.2892	51.47	7.15385	257.936	12.5	2.31	2.6	3	4	6	12
46	29	18.29		1	30.9	3	3	77.4018	86.0423	1	0	301.229	10.7143	95.239	13.4615	205.99	9.90991				7	6

## Sheet: labels
Variable	Label
pid_eah	EAH participant id number
age_y	AGE (YEARS)
gestage_eah	Gestational age at 1st EAH, weeks
dem_hhpir	Poverty-Income Ratio 2016
dem_raceeth	Race Ethnicity
bmi_base	BODY MASS INDEX (KG/M^2)
bmigroup	BMI GROUP (1=18-24, 2=25-29, 3=30+)
gwg_iom	GWG total IOM guidelines, 1=inadequate, 2=adequate, 3=excessive
gwglostpct_6mo	Percent of GWG lost at 6 mo postpartum (for GWG>2kg)
gwglostpct_1yr	Percent of GWG lost at 1 yr postpartum (for GWG>2kg)
gwg_iombin	1 = excessive GWG, 0 = adequate or inadequate GWG
epw_ever	ever returned to within 1kg of early pregnancy weight (1=yes, 0=no)
kctot_in_hp	EAH total kcal consumed - highly processed
pct_int_hp	EAH pct kcal consumed - highly processed
sav_kcin_hp	EAH kcal savory foods consumed - highly processed
sav_pct_hp	EAH kcal sweet foods consumed - highly processed
sweet_kcin_hp	EAH pct kcal savory foods consumed - highly processed
sweet_pct_hp	EAH pct kcal sweet foods consumed - highly processed
deb_emot	DUTCH EATING BEHAVIOR EMOTIONAL EATING
deb_ext	DUTCH EATING BEHAVIOR EXTERNAL EATING
deb_restr	DUTCH EATING BEHAVIOR RESTRAINED EATING
dep	EDINBURGH POSTNATAL DEPRESSION SCORE
psqi_score	PITTSBURGH SLEEP QUALITY INDEX TOTAL SCORE
stress	PERCEIVED STRESS SCALE
